# Supplementary material for: The Population Structure of Borrelia lusitaniae Is Reflected by a Population Division of Its Ixodes Vector
Source: Microorganisms. 2021 Apr 27;9(5):933. doi: 10.3390/microorganisms9050933 (PMC8145215; doi:10.3390/microorganisms9050933)
Supplement: Supplementary file 1 [file microorganisms-09-00933-s001.zip]

Archive with 2 entries (2 files):
- Cópia de Table S1_S2_S3 tick_Borrelia data_corr_acc_10022021_titles_check.xlsx
- Norte et al_Supplementary Information_Methods_Figures_check.pdf
